# Supplementary material for: Three-Dimensional Dendritic Au–Ag Substrate for On-Site SERS Detection of Trace Molecules in Liquid Phase
Source: Nanomaterials (Basel). 2022 Jun 10;12(12):2002. doi: 10.3390/nano12122002 (PMC9229001; doi:10.3390/nano12122002)
Supplement: Supplementary file 1 [file nanomaterials-12-02002-s001.zip]

Archive with 1 entries (1 files):
- nanomaterials-1733591-supplementary xml.pdf
